# Supplementary material for: The Use of an Ultrasonic Field in Support of Classical Methods of Oxidising Component Leached from Microplastics in Bottom Sediments
Source: Materials (Basel). 2021 Jun 2;14(11):3029. doi: 10.3390/ma14113029 (PMC8199688; doi:10.3390/ma14113029)
Supplement: Supplementary file 1 [file materials-14-03029-s001.zip]

Archive with 1 entries (1 files):
- materials-1214569-supplementary.pdf
